# Supplementary material for: Prevalence of Adverse Skin Reactions in Nursing Staff Due to Personal Protective Equipment during the COVID-19 Pandemic
Source: Int J Environ Res Public Health. 2022 Oct 1;19(19):12530. doi: 10.3390/ijerph191912530 (PMC9566727; doi:10.3390/ijerph191912530)
Supplement: Supplementary file 1 [file ijerph-19-12530-s001.zip]

Archive with 1 entries (1 files):
- ijerph-1935179-supplementary.pdf
